# Supplementary material for: A comparative study of apoptosis, pyroptosis, necroptosis, and PANoptosis components in mouse and human cells
Source: PLoS One. 2024 Feb 27;19(2):e0299577. doi: 10.1371/journal.pone.0299577 (PMC10898734; doi:10.1371/journal.pone.0299577)
Supplement: S1 Data — (XLSX) [file pone.0299577.s006.xlsx]

## Sheet: Panel A_Mouse BMDMs
	Figure 1 A
	Mouse Macrophages (BMDMs)
		Untreated (% cell death)		LPS + ATP (% cell death)					Untreated (% cell death)		IAV (% cell death)
	Time (h)	Mean	SEM	Mean	SEM			Time (h)	Mean	SEM	Mean	SEM
	0	0.923567	0.096011	1.0329	0.132167			0	0.3753	0.096011	0.5059	0.085851
	0.5			58.8641	5.06665			4	1.13975	0.094188	1.19135	0.093761
	1	1.29522	0.094188	76.7529	5.96679			8	1.246	0.155084	28.7893	1.12789
	1.5			78.2451	6.63436			10	2.033	0.665869	50.414	1.27629
	2	1.37397	0.155084	78.3434	6.54667			12	2.2298	0.686775	62.0995	2.01238
								14	2.033	0.767921	69.2642	2.05802
								16	2.5578	0.802845	74.4541	1.5983
								18	2.8858	0.699633	79.5787	1.75676
								20	2.5578	0.663878	85.144	2.36378
								22	2.1642	0.528376	85.3888	3.32042
		Untreated (% cell death)		STS (% cell death)				24	3.0824	0.821187	91.3295	2.84882
	Time (h)	Mean	SEM	Mean	SEM
	0	0.923567	0.096011	1.19931	0.122576
	1	1.29522	0.094188	1.10705	0.104568
	2	1.37397	0.155084	1.45932	0.070318
		Untreated (% cell death)		TNF-a+z-VAD (% cell death)
	Time (h)	Mean	SEM	Mean	SEM
	0	0.923567	0.096011	1.59353	0.366152
	2	1.37397	0.155084	2.80971	0.361664
	4	1.5504	0.155084	12.6314	0.701874
	6	1.62338	0.196931	45.07	1.01594
	8	1.75627	0.300448	78.07	1.01594

## Sheet: Panel B_L929
	Figure 1 B
	L929
		Untreated (% cell death)		LPS + ATP (% cell death)					Untreated (% cell death)		IAV (% cell death)
	Time (h)	Mean	SEM	Mean	SEM			Time (h)	Mean	SEM	Mean	SEM
	0	0.4406	0.246247	0.440625	7.46575			0	0.048925	0.031234	0.326375	0.092325
	1	0.2347	0.0410605	0.391625	6.30371			2	0.032625	0.032625	0.505875	0.19289
	2	0.2937	0.101486	0.39165	8.69846			4	0.0163	0.0163	3.54153	0.316883
								6	0.08155	0.031238	16.6958	0.953282
								8	0.146825	0.061805	34.2077	1.12346
								10	0.212125	0.117306	49.092	1.84088
		Untreated (% cell death)		STS (% cell death)				12	0.21065	0.522594	53.6454	3.07546
	Time (h)	Mean	SEM	Mean	SEM			14	0.223975	0.201889	59.1454	3.01723
	0	0.4406	0.246247	0.4075	0.119304			16	0.29255	0.855083	62.3606	3.16763
	1	0.2347	0.0410605	0.326	0.123216			18	0.34065	0.522594	64.3517	3.38033
	2	0.2937	0.101486	0.570625	0.14782			20	0.3753	0.0672875	65.4451	3.30395
								22	0.391675	0.226143	66.0001	3.17932
								24	0.2937	0.114635	66.7018	3.45432
		Untreated (% cell death)		TNF-a+z-VAD (% cell death)
	Time (h)	Mean	SEM	Mean	SEM
	0	0.4406	0.246247	0.293725	0.062912
	2	0.2937	0.101486	66.0572	3.15719
	4	0.212125	0.0557605	76.8205	3.39049
	6	0.326375	0.0799554	74.6907	3.18201
	8	0.2774	0.0858443	72.3814	3.36399

## Sheet: Panel C_Human macrophages
	Figure 1 C
	Human Macrophages
		Untreated (% cell death)		LPS + ATP (% cell death)						Untreated (% cell death)		IAV (% cell death)
	Time (h)	Mean	SEM	Mean	SEM				Time (h)	Mean	SEM	Mean	SEM
	0	0.9791	0.389826	1.1749	0.124936				0	0.303036	0.139223	0.139821	0.060188
	1	1.2402	0.504249	16.6466	0.164242				1	0.349679	0.180089	0.139821	0.060188
	2	1.3709	0.431321	19.9761	0.247125				2	0.442929	0.154043	0.163143	0.069937
	3	1.9583	0.587537	24.611	0.567842				3	0.489607	0.209835	0.163143	0.058658
	4	1.7624	0.374928	25.9168	0.538292				4	0.349643	0.133903	0.163143	0.079633
	5	2.0888	0.715082	32.1184	3.52017				5	0.746036	0.255387	0.256393	0.11655
	6	1.9583	0.588812	35.3174	3.33304				6	0.699393	0.21029	0.396286	0.187989
	7	1.6319	0.557834	37.7981	3.28753				7	0.629429	0.199226	0.46625	0.137281
	8	2.0236	0.553932	41.7804	3.39629				8	0.746	0.197833	1.14236	0.270238
									9	0.699393	0.21029	1.65529	0.23891
									10	0.582821	0.235828	3.03086	0.431573
									11	0.722714	0.209857	5.12921	0.694749
		Untreated (% cell death)		STS (% cell death)					12	0.676107	0.229619	8.20682	0.931045
	Time (h)	Mean	SEM	Mean	SEM				13	0.536179	0.19552	11.3311	1.04233
	0	0.303036	0.139223	0.233071	0.123351				14	0.372964	0.147468	15.0381	0.917994
	1	0.349679	0.180089	0.279714	0.120376				15	0.489536	0.176007	19.3281	1.37346
	2	0.442929	0.154043	0.396286	0.103405				16	0.419643	0.172373	24.0843	1.62933
									17	0.536214	0.275525	28.3044	1.72193
									18	0.606107	0.217047	26.0428	0.462223
		Untreated (% cell death)		TNFα + z-VAD (% cell death)					19	0.46625	0.201487	30.7291	2.13499
	Time (h)	Mean	SEM	Mean	SEM				20	0.489607	0.209835	34.2263	2.6787
	0	0.303036	0.139223	0.209786	0.096131				21	0.512893	0.217047	36.6278	3.90866
	1	0.349679	0.180089	0.279714	0.085158				22	0.582786	0.133944	38.8194	3.7973
	2	0.442929	0.154043	0.373	0.038084				23	0.582821	0.219946	40.9178	3.71783
	3	0.489607	0.209835	1.0025	0.11018				24	0.699393	0.097066	43.7855	4.32236
	4	0.349643	0.133903	1.23564	0.133903
	5	0.746036	0.255387	1.81846	0.117349
	6	0.699393	0.21029	2.86768	0.647669
	7	0.629429	0.199226	3.84693	0.941383
	8	0.746	0.197833	5.852	1.41813

## Sheet: Panel D_NHLF
	Figure 1 D
	NHLF cells
		Untreated (% cell death)		LPS + ATP (% cell death)					Untreated (% cell death)		IAV (% cell death)
	Time (h)	Mean	SEM	Mean	SEM			Time (h)	Mean	SEM	Mean	SEM
	0	10.3517	2.46571	9.93207	1.22397			0	10.1652	2.25953	4.24321	0.545757
	2	9.51243	2.30084	9.23257	1.09426			1	10.7248	2.13006	5.82857	0.918151
	4	10.6781	3.41931	10.4916	1.23812			2	9.88536	1.90823	4.523	0.766683
	6	11.2377	3.49062	10.1652	1.15608			3	10.3517	2.46571	4.28986	0.776576
	8	11.0978	3.78021	10.7248	1.61618			4	9.88543	2.26272	4.10329	0.623279
								5	9.51243	2.30084	3.54371	0.450504
								6	10.3051	2.46081	3.63693	0.507965
								7	10.6781	3.41931	3.73021	0.726377
		Untreated (% cell death)		STS (% cell death)				8	10.9113	2.71848	3.87021	0.426525
	Time (h)	Mean	SEM	Mean	SEM			9	11.2377	3.49062	3.91671	0.58981
	0	10.1652	2.25953	8.16007	1.27273			10	11.5175	4.10443	3.87014	0.652273
	1	10.7248	2.13006	7.55393	1.0371			11	11.0978	3.78021	3.68364	0.838943
	2	9.88536	1.90823	7.32071	1.04785			12	11.191	3.49035	3.35721	0.52205
								13	11.2844	3.77252	3.8235	0.763399
								14	12.1236	4.12387	3.35721	0.761465
								15	11.7506	3.14977	3.40386	0.495693
		Untreated (% cell death)		TNFα + z-VAD (% cell death)				16	11.4242	3.67669	3.59036	0.495704
	Time (h)	Mean	SEM	Mean	SEM			17	12.1703	3.92905	3.73029	0.365177
	0	10.1652	2.25953	6.94779	0.792727			18	11.5641	3.02006	4.42971	0.638754
	1	10.7248	2.13006	6.80786	0.161576			19	11.8439	3.36982	4.7095	0.838938
	2	9.88536	1.90823	6.76121	0.192313			20	11.4241	2.95344	4.56964	1.12041
	3	10.3517	2.46571	7.32071	0.656698			21	10.5382	2.42897	5.22236	1.74305
	4	9.88543	2.26272	7.2275	0.703597			22	11.7506	3.28666	4.42971	1.28864
	5	9.51243	2.30084	7.041	0.856009			23	11.6574	2.96923	4.42971	1.32406
	6	10.3051	2.46081	6.94771	0.856038			24	11.5641	3.87223	3.35729	0.772768
	7	10.6781	3.41931	7.88036	1.00554
	8	10.9113	2.71848	7.414	0.961323
