# Supplementary material for: A comparative study of apoptosis, pyroptosis, necroptosis, and PANoptosis components in mouse and human cells
Source: PLoS One. 2024 Feb 27;19(2):e0299577. doi: 10.1371/journal.pone.0299577 (PMC10898734; doi:10.1371/journal.pone.0299577)
Supplement: S2 Data — (XLSX) [file pone.0299577.s007.xlsx]

## Sheet: Supplementary Figure 1
	Supplementary Figure 1
	NHLF cells
		Untreated (% cell death)		LPS + ATP (% cell death)
	Time (h)	Mean	SEM	Mean	SEM
	0	10.3517	2.46571	9.93207	1.22397
	1	9.88543	2.26272	9.79214	1.42962
	2	9.51243	2.30084	9.23257	1.09426
	3	10.3051	2.46081	10.5382	1.02867
	4	10.6781	3.41931	10.4916	1.23812
	5	10.9113	2.71848	10.5382	1.81074
	6	11.2377	3.49062	10.1652	1.15608
	7	11.5175	4.10443	10.7247	1.49702
	8	11.0978	3.78021	10.7248	1.61618
	9	11.191	3.49035	10.2584	1.49798
	10	11.2844	3.77252	11.2376	1.19283
	11	12.1236	4.12387	11.6574	1.32432
	12	11.7506	3.14977	11.7506	1.64204
	13	11.4242	3.67669	10.8181	1.75633
	14	12.1703	3.92905	11.2377	2.14481
	15	11.5641	3.02006	11.0512	1.78479
	16	11.8439	3.36982	12.4035	2.24533
	17	11.4241	2.95344	11.8905	2.49362
	18	10.5382	2.42897	12.4034	2.22593
	19	11.7506	3.28666	11.3776	2.02895
	20	11.6574	2.96923	11.9838	2.40723
	21	11.5641	3.87223	12.4501	2.57256
	22	11.8905	2.77528	12.9164	2.52132
	23	11.7506	2.30588	12.59	2.57382
	24	11.1911	2.33087	16.367	2.66118
	25	13.336	2.75028	18.8384	3.76369
	26	13.6625	3.01657	18.9782	2.89397
	27	13.1029	2.9554	27.7913	4.53887
	28	14.0355	3.32646	35.3454	6.4309
	29	13.9889	2.87743	39.9618	8.36585
	30	13.0096	2.98278	47.3759	7.90713
	31	14.3152	2.59387	46.1169	6.07189
	32	14.0355	3.32297	46.3501	6.03749
	33	14.5484	2.8775	46.3501	6.08477
	34	14.5951	2.53625	47.5158	5.39856
	35	14.5951	2.76376	45.7439	4.71391
	36	15.0613	3.01752	45.5107	4.11688
	37	17.7193	4.22115	47.1894	5.12221
	38	17.4861	3.39802	46.3967	4.01007
	39	18.4186	4.02018	46.5832	5.21114
	40	19.2114	3.68739	44.2984	3.58168
