# Supplementary material for: A comparative study of apoptosis, pyroptosis, necroptosis, and PANoptosis components in mouse and human cells
Source: PLoS One. 2024 Feb 27;19(2):e0299577. doi: 10.1371/journal.pone.0299577 (PMC10898734; doi:10.1371/journal.pone.0299577)
Supplement: S3 Data — (XLSX) [file pone.0299577.s008.xlsx]

## Sheet: Supplementary Figure 2
	Supplementary Figure 2
	Human macrophages							NHLF cells
		Untreated (% cell death)		TSZ (% cell death)					Untreated (% cell death)		TSZ (% cell death)
	Time (h)	Mean	SEM	Mean	SEM			Time (h)	Mean	SEM	Mean	SEM
	0	1.25879	0.089314	0	0			0	7.61583	1.80421	9.38396	1.71141
	1	1.91171	0.308165	0.055833	0.055833			1	7.20771	2.01571	7.61583	1.7345
	2	2.00493	0.368113	0.7825	0.111833			2	6.11979	2.01578	7.47979	1.66742
	3	2.005	0.343755	13.6992	1.24323			3	6.11979	1.6675	7.61583	1.7345
	4	1.95836	0.194133	27.0074	1.80181			4	6.39167	1.49609	7.75188	1.73983
	5	1.95836	0.194133	48.4233	2.39586			5	6.25563	1.4479	7.88792	1.81104
	6	1.77193	0.279786	61.7873	3.91403			6	6.11979	1.69682	7.61583	1.87133
	7	1.72521	0.139929	70.7339	8.91931			7	5.98375	1.73459	7.47979	1.78187
	8	1.62521	0.39929	71.7339	8.19307			8	5.98375	1.42225	7.34375	1.72739
